# Supplementary material for: Longitudinal Change in CD86 Expression Is Associated with Regression of Cervical Intraepithelial Neoplasia
Source: Biomedicines. 2026 Jun 26;14(7):1456. doi: 10.3390/biomedicines14071456 (PMC13405966; doi:10.3390/biomedicines14071456)
Supplement: Supplementary file 1 [file biomedicines-14-01456-s001.zip]

Archive with 1 entries (1 files):
- biomedicines-4363420-supplementary.pdf
